# Supplementary material for: Assessing Perceptions Toward Aquatic Animal Welfare: A Study on the Perspectives of Educators, Students and Aquaculture Industry Stakeholders in South and South-Central Vietnam
Source: Animals (Basel). 2025 Dec 22;16(1):26. doi: 10.3390/ani16010026 (PMC12784893; doi:10.3390/ani16010026)
Supplement: Supplementary file 1 [file animals-16-00026-s001.zip]

Archive with 1 entries (1 files):
- animals-3952053-supplementary.pdf
